# Supplementary material for: Hygroregulation, a key ability for eusocial insects: Native Western European honeybees as a case study
Source: PLoS One. 2019 Feb 8;14(2):e0200048. doi: 10.1371/journal.pone.0200048 (PMC6368279; doi:10.1371/journal.pone.0200048)
Supplement: S1 Table — The empty places correspond to iButtons that were absent from the beehive at this moment. Missing data are due to a breakdown for two iButtons for a couple of days. (XLSX) [file pone.0200048.s001.xlsx]

## Sheet: Feuil1
	SUMMER
				Downward RH			Upward RH
				iButton A	iButton B	iButton C	iButton A	iButton B	iButton C
	Pontaumur	Hive 1	Linear equation	y = -0.03x + 54.2	y = -0.05x + 62.8	y = -0.01x + 50.8	y = 0.01x + 52.6	y = -0.06x + 64.9	y = -0.02x + 52.2
			R²	0.28	0.37	0.08	0.01	0.26	0.15
			r	-0.53	-0.61	-0.28	0.11	-0.51	-0.39
		Hive 2	Linear equation	y = -0.06x + 61.7	y = -0.01x + 51.0	y = 0.001x + 60.1	y = -0.1x + 67.9	y = -0.0004x + 50.7	y = 0.01x + 59.5
			R²	0.79	0.11	0	0.65	0.00005	0.02
			r	-0.89	-0.33	0	-0.8	-0.01	0.15
		Hive 3	Linear equation	y = -0.02x + 58.4	y = 0.02x + 54.3	y = 0.2x + 46.1	y = 0.03x + 57.0	y = -0.002x + 55.7	y = 0.3x + 37.8
			R²	0.13	0.39	0.79	0.24	0	0.64
			r	-0.35	0.63	0.89	0.49	-0.03	0.8
		Hive 4	Linear equation	y = 0.01x + 56.4	y = 0.05x + 53.2	y = 0.01x + 63.6	y = 0.08x + 53.1	y = 0.08x + 51.7	y = -0.1x + 74.4
			R²	0.04	0.79	0.01	0.14	0.33	0.55
			r	0.19	0.89	0.11	0.37	0.57	-0.74
		Hive 5	Linear equation	y = -0.07x + 60.9	y = -0.02x + 61.2	y = 0.01x + 57.1	y = -0.03x + 60.5	y = 0.04x + 56.6	y = 0.008x + 57.2
			R²	0.79	0.59	0.04	0.21	0.43	0.03
			r	-0.89	-0.77	0.21	-0.46	0.65	0.16
		Hive 6	Linear equation	y = -0.07x + 65.5	y = -0.01x + 58.9	y = 0.002x + 56.4	y = 0.005x + 62.2	y = -0.01x + 59.2	y = -0.008x + 57.3
			R²	0.68	0.07	0.001	0.0034	0.02	0.02
			r	-0.83	-0.26	0.03	0.06	-0.15	-0.14
	Rochefort	Hive 1	Linear equation	y = 0.04x + 63.5	y = 0.01x + 55.2	y = 0.01x + 48.5	y = -0.02x + 66.4	y = -0.01x + 55.9	y = 0.01x + 48.1
			R²	0.4	0.05	0.26	0.05	0.04	0.14
			r	0.63	0.23	0.51	-0.23	-0.2	0.38
		Hive 2	Linear equation	y = 0.01x + 64.8	y = -0.004x + 53.8	y = 0.002x + 58.0	y = -0.2x + 77.9	y = -0.02x + 56.0	y = 0.04x + 55.8
			R²	0.08	0.01	0.0028	0.52	0.12	0.43
			r	0.28	-0.1	0.05	-0.72	-0.34	0.65
		Hive 3	Linear equation	y = 0.01x + 59.3	y = -0.004x + 54.5	y = 0.01x + 51.0	y = -0.008x + 59.5	y = -0.006x + 54.6	y = 0.01x + 51.0
			R²	0.05	0.04	0.15	0.11	0.01	0.05
			r	0.22	-0.2	0.38	-0.33	-0.11	0.22
		Hive 4	Linear equation	y = -0.02x + 61.6	y = -0.003x + 55.3	y = 0.004x + 58.6	y = -0.005x + 60.7	y = -0.006x + 55.6	y = -0.009x + 59.5
			R²	0.38	0.03	0.01	0.02	0.03	0.06
			r	-0.62	-0.16	0.11	-0.15	-0.18	-0.24
		Hive 5	Linear equation	y = 0.03x + 60.8	y = -0.02x + 57.9	y = 0.01x + 60.6	y = -0.1x + 68.2	y = 0.02x + 56.6	y = -0.04x + 64.1
			R²	0.24	0.06	0.02	0.54	0.12	0.42
			r	0.49	-0.25	0.15	-0.73	0.35	-0.65
		Hive 6	Linear equation	y = -0.01x + 58.4	y = 0.01x + 51.0	y = -0.002x + 57.1	y = 0.03x + 55.9	y = -0.005x + 51.9	y = -0.03x + 59.9
			R²	0.0037	0.06	0.0004	0.04	0.01	0.08
			r	-0.06	0.24	-0.02	0.2	-0.11	-0.29
	Gimonde	Hive 1	Linear equation	y = 0.01x + 51.6	y = -0.004x + 50.3	y = 0.09x + 52.5	y = 52	y = 50	y = 0.1x + 49.1
			R²	0.13	0.1	0.51	0	0	0.74
			r	0.36	-0.31	0.72	0	0	0.86
		Hive 2	Linear equation	y = 0.09x + 48.6	y = 0.01x + 51.4	y = 0.005x + 57.5	y = 0.1x + 45.7	y = 0.04x + 48.7	y = 58
			R²	0.63	0.06	0.07	0.87	0.58	0
			r	0.79	0.25	0.27	0.93	0.76	0
		Hive 3	Linear equation	y = 0.07x + 22.9	y = 51	y = -0.01x + 35.0	y = 0.4x + 10.7	y = 0.002x + 51.1	y = -0.01x + 34.9
			R²	0.35	0	0.09	0.97	0.01	0.34
			r	0.6	0	-0.3	0.98	0.07	-0.58
		Hive 4	Linear equation	y = 0.03x + 48.6	missing data	y = 0.01x + 61.2	y = 0.04x + 46.7	missing data	y = 0.01x + 61.1
			R²	0.35	missing data	0.27	0.73	missing data	0.14
			r	0.59	missing data	0.52	0.85	missing data	0.38
		Hive 5	Linear equation	y = 0.02x + 55.1	y = 0.003x + 52.4	y = 0.2x + 42.0	y = 0.01x + 56.2	y = -0.002x + 52.6	y = 0.3x + 36.0
			R²	0.6	0.03	0.62	0.23	0.01	0.92
			r	0.77	0.16	0.79	0.47	-0.09	0.96
		Hive 6	Linear equation	y = 0.02x + 57.9	y = 0.02x + 51.7	y = 0.03x + 56.8	y = 0.02x + 58.0	y = 0.02x + 50.3	y = 0.008x + 57.3
			R²	0.24	0.17	0.69	0.31	0.32	0.17
			r	0.49	0.41	0.83	0.56	0.57	0.41
	Zavial	Hive 1	Linear equation	y = 0.06x + 54.6	y = -0.02x + 56.4	missing data	y = 0.03x + 57.1	y = -0.04x + 60.0	missing data
			R²	0.38	0.14	missing data	0.14	0.21	missing data
			r	0.62	-0.37	missing data	0.37	-0.46	missing data
		Hive 2	Linear equation	y = 0.4x + 30.6	y = 0.2x + 48.8	y = 0.1x + 49.3	y = 0.4x + 25.9	y = 0.69x + 4.7	y = 0.06x + 52.2
			R²	0.49	0.05	0.59	0.8	0.38	0.45
			r	0.7	0.21	0.77	0.89	0.61	0.67
		Hive 3	Linear equation	y = 0.01x + 54.9	y = 0.03x + 52.2	y = 0.6x + 16.4	y = 0.02x + 55.0	y = 0.06x + 47.9	y = 0.5x + 13.5
			R²	0.08	0.06	0.59	0.11	0.37	0.74
			r	0.29	0.25	0.77	0.34	0.61	0.86
		Hive 4	Linear equation	y = 0.03x + 53.8	y = -0.1x + 67.0	y = 0.01x + 64.3	y = 0.03x + 53.8	y = -0.01x + 58.5	y = 0.001x + 65.0
			R²	0.23	0.77	0.05	0.22	0.02	0.0008
			r	0.48	-0.88	0.23	0.47	-0.14	0.03
		Hive 5	Linear equation	y = 0.4x + 22.8	y = -0.04x + 54.7	y = 0.05x + 55.9	y = 0.3x + 26.1	y = -0.02x + 53.8	y = 0.06x + 54.9
			R²	0.7	0.31	0.39	0.83	0.26	0.76
			r	0.83	-0.55	0.63	0.91	-0.51	0.87
		Hive 6	Linear equation	y = 0.1x + 46.0	y = -0.2x + 64.2	y = 0.4x + 25.8	y = 0.09x + 49.6	y = 0.1x + 43.2	y = 0.4x + 19.8
			R²	0.8	0.4	0.64	0.74	0.4	0.76
			r	0.89	-0.64	0.8	0.86	0.63	0.87
