# Supplementary material for: Hygroregulation, a key ability for eusocial insects: Native Western European honeybees as a case study
Source: PLoS One. 2019 Feb 8;14(2):e0200048. doi: 10.1371/journal.pone.0200048 (PMC6368279; doi:10.1371/journal.pone.0200048)
Supplement: S2 Table — The empty places correspond to iButtons that were absent from the beehive at this moment. Missing data are due to a breakdown for two iButtons for a couple of days. (XLSX) [file pone.0200048.s002.xlsx]

## Sheet: Feuil1
	WINTER
				Downward RH			Upward RH
				iButton A	iButton B	iButton C	iButton A	iButton B	iButton C
	Pontaumur	Hive 1	Linear equation	y = 0.001x + 47.7	y = 0.02x + 45.8	y = -0.2x + 75.0	y = -0.01x + 49.3	y = 0.04x + 43.9	y = 0.3x + 35.9
			R²	5	0.02	0.09	0.03	0.04	0.64
			r	2.24	0.13	-0.29	-0.17	0.19	0.8
		Hive 2	Linear equation	y = -0.16x + 68.0	y = 0.03x + 59.2	y = 50	y = 1.2x - 56.4	y = -0.01x + 63.3	y = -0.01x + 50.6
			R²	0.05	0.03	0	0.6	0.03	0.01
			r	-0.22	0.18	0	0.77	-0.17	-0.08
		Hive 3	Linear equation	y=58	y = 0.03x + 50.2	y = -0.03x + 68.1	y = 0.6x + 5.4	y = 0.04x + 49.6	y = -0.03x + 71.5
			R²	0	0.06	0.01	0.38	0.1	0.09
			r	0	0.24	-0.07	0.62	0.32	-0.3
		Hive 4	Linear equation	y = -0.04x + 55.3	y = 0.02x + 46.4	y = -0.1x + 68.7	y = 0.05x + 47.2	y = -0.007x + 48.6	y = 0.08x + 53.05
			R²	0.04	0.02	0.07	0.13	0.01	0.24
			r	-0.19	0.13	-0.26	0.36	-0.08	0.49
		Hive 5	Linear equation	y = -0.02x + 51.5	y = -0.001x + 60.3	y = 0.03x + 49.2	y = 0.04x + 45.9	y = 0.007x + 60.4	y = 0.3x + 23.6
			R²	0.03	0.0001	0.01	0.15	0.0019	0.81
			r	-0.17	-0.01	0.1	0.39	0.04	0.9
		Hive 6	Linear equation	y = -0.3x + 76.2	y = -0.05x + 87.4	y = -0.07x + 74.3	y = 0.2x + 41.3	y = -0.07x + 89.5	y = 0.06x + 63.4
			R²	0.15	0.16	0.21	0.63	0.17	0.17
			r	-0.38	-0.4	-0.46	0.79	-0.41	0.41
	Rochefort	Hive 1	Linear equation			y=47	y = -0.2x + 110.3	y = -0.2x + 80.8	y = 0.5x - 3
			R²	0	0	0	0.06	0.05	1
			r	0	0	0	-0.25	-0.21	1
		Hive 2	Linear equation			y = -0.8x + 165.7	y = 0.09x + 78.1	y = 48	y = 0.5x + 38.5
			R²	0	0	0.55	0.02	0	0.08
			r	0	0	-0.74	0.13	0	0.28
		Hive 3	Linear equation			y = 0.03x + 46.4	y = 0.09x + 59.09	y = 0.05x + 53.5	y = -0.1x + 63.4
			R²	0	0	0.02	0.02	0.01	0.02
			r	0	0	0.13	0.13	0.09	-0.13
		Hive 4	Linear equation			y=54	y = 0.2x + 40.7	y = 55	y=54
			R²	0	0	0	0.0385	0	0
			r	0	0	0	0.2	0	0
		Hive 5	Linear equation			y = -1.2x + 186.8	y = 0.2x + 53.2	y = -0.3x + 85.2	y = 1.3x - 57.7
			R²	0	0	0.78	0.03	0.08	0.26
			r	0	0	-0.88	0.16	-0.27	0.51
		Hive 6	Linear equation			y=56	y = -0.7x + 147.8	y = 0.09x + 41.1	y = 0.05x + 51.5
			R²	0	0	0	0.27	0.01	0.01
			r	0	0	0	-0.52	0.09	-0.09
	Gimonde	Hive 1	Linear equation	y = 0.01x + 46.8	y = 0.02x + 44.5	y = 0.04x + 49.3
			R²	0.0009	0.02	0.03	0	0	0
			r	0.03	0.15	0.17	0	0	0
		Hive 2	Linear equation	y = 0.09x + 43.7	y = 1.0x - 40.8	y = -0.2x + 94.6
			R²	0.04	0.42	0.24	0	0	0
			r	0.2	0.65	-0.49	0	0	0
		Hive 3	Linear equation	y=67	y = 0.03x + 47.7	y = -0.08x + 78.0
			R²	0	0.04	0.13	0	0	0
			r	0	0.21	0.36	0	0	0
		Hive 4	Linear equation	y = 0.03x + 48.7	y = 1.3x - 85.4	y = -0.04x + 66.7
			R²	0.04	0.25	0.03	0	0	0
			r	0.21	0.5	-0.18	0	0	0
		Hive 5	Linear equation	y = 0.2x + 31.1	y = 1.1x - 52.5	y = -0.02x + 62.5
			R²	0.45	0.55	0.02	0	0	0
			r	0.67	0.74	-0.15	0	0	0
		Hive 6	Linear equation	y = 0.02x + 53.4	y = 0.03x + 47.7	y = 0.005x + 46.6
			R²	0.01	0.04	0.0009	0	0	0
			r	0.07	0.21	-0.03	0	0	0
	Zavial	Hive 1	Linear equation	y = -0.01x + 57.1	y = -0.5x + 101.7	y = 0.1x + 59.3	y = 0.01x + 54.9	y = -0.5x + 97.9	y = -0.05x + 74.5
			R²	0.01	0.07	0.2	0.01	0.16	0.03
			r	-0.09	-0.26	0.45	0.08	-0.4	-0.18
		Hive 2	Linear equation	y = -0.1x + 83.8	y = -0.6x + 113.6	y = 0.01x + 52.9	y = 0.03x + 69.4	y = -0.3x + 83.4	y = -0.1x + 65.4
			R²	0.02	0.09	0.01	0.01	0.15	0.1
			r	-0.14	-0.31	0.09	0.09	-0.38	-0.32
		Hive 3	Linear equation	y=54	y = 0.3x + 41.4	y = -0.09x + 60.7	y = -0.03x + 57.2	y = -0.09x + 71.6	y = -0.06x + 58.4
			R²	0	0.08	0.05	0.02	0.14	0.05
			r	0	0.28	-0.23	-0.15	-0.37	-0.22
		Hive 4	Linear equation	y = -0.06x + 65.1	y = 0.2x + 48.5	y = -0.7x + 130.9	y = 0.2x + 45.3	y = -0.2x + 77.8	y = 0.2x + 50.3
			R²	0.02	0.08	0.25	0.16	0.09	0.25
			r	-0.16	0.28	-0.5	0.4	-0.3	0.5
		Hive 5	Linear equation	y = 0.09x + 47.2	y = -0.01x + 55.4	y = -0.1x + 70.4	y = -0.03x + 57.1	y = -0.03x + 57.1	y = 0.1x + 51.3
			R²	0.1	0.0017	0.24	0.06	0.06	0.13
			r	0.31	-0.04	-0.49	-0.24	-0.24	0.36
		Hive 6	Linear equation	y = -0.1x + 57.3	y = -0.02x + 66.7	y = 0.03x + 67.4	y = -0.03x + 53.2	y = -0.2x + 83.6	y = -0.01x + 71.7
			R²	0.15	0.0033	0.01	0.02	0.22	0.0026
			r	-0.39	-0.06	0.09	-0.15	-0.47	-0.05
