# Supplementary material for: Hygroregulation, a key ability for eusocial insects: Native Western European honeybees as a case study
Source: PLoS One. 2019 Feb 8;14(2):e0200048. doi: 10.1371/journal.pone.0200048 (PMC6368279; doi:10.1371/journal.pone.0200048)
Supplement: S3 Table — For each iButton (i.e. A, B, C) of conservation centers, in-hive RH data were calculated using the six beehives, and external RH was calculated using only the external iButton. (XLSX) [file pone.0200048.s003.xlsx]

## Sheet: Feuil1
	Pontaumur				Rochefort				Gimonde				Zavial
	In-hive A	In-hive B	In-hive C	External	In-hive A	In-hive B	In-hive C	External	In-hive A	In-hive B	In-hive C	External	In-hive A	In-hive B	In-hive C	External
Min	39	30	37	14	34	34	21	15	15	25	30	9	10.1	28	36	27
Q1	49	50	50	77	61	51	50	81	50	48	52	59	53	54	55	73
Median	55	52	56	94	66	54	54	96	54	51	58	87	56	57	59	86
Mean	56.2998	53.5111	56.287	85.45	67.9958	54.5876	57.229	87.6788	53.5956	51.1903	59.4433	76.8433	56.1509	56.9391	60.3219	82.1211
Q3	60	56	59	100	75	56	59	100	57	53	68	100	60	61	65	93
Max	87	95	94	100	94	79	100	100	84	95	86	100	82	86	82	100
Standard error	8.5242	5.67897	7.2636	18.8501	10.4105	5.27183	12.2365	17.2115	8.24036	5.27291	9.96297	25.3972	8.69574	5.99924	7.04683	14.2394
Variance	72.662	32.2507	52.7598	355.327	108.379	27.7922	149.732	296.234	67.9035	27.8035	99.2607	645.018	75.616	35.9909	49.6578	202.759
Number of data	49175	49181	49179	8197	52705	52705	52705	8785	48661	50020	51421	8572	52054	52050	49409	8684
