# Supplementary material for: Hygroregulation, a key ability for eusocial insects: Native Western European honeybees as a case study
Source: PLoS One. 2019 Feb 8;14(2):e0200048. doi: 10.1371/journal.pone.0200048 (PMC6368279; doi:10.1371/journal.pone.0200048)
Supplement: S4 Table — For each iButton (i.e. A, B, C) of conservation centers, in-hive RH data were calculated using the six beehives, and external RH was calculated using only the external iButton. (XLSX) [file pone.0200048.s004.xlsx]

## Sheet: Feuil1
		Pontaumur				Rochefort				Gimonde				Zavial
		In-hive A	In-hive B	In-hive C	External	In-hive A	In-hive B	In-hive C	External	In-hive A	In-hive B	In-hive C	External	In-hive A	In-hive B	In-hive C	External
AUTUMN	Min	45	42	39	29	45	41	43	36	23	41	32	17	39	38	38	33
	Q1	48	48	50	82	59	51	50	87	42	48	48	65	52	54	52	75
	Median	51	51	51	96	65	52	53	97	47	51	51	89	53	57	54	87
	Mean	54.4027	51.4991	53.1376	88.4508	66.3484	52.4326	53.1963	90.9153	47.955	50.4153	53.5162	79.2698	54.3227	57.1103	56.8962	84.0969
	Q3	58	53	56	100	72	55	56	100	53	52	59	100	55	60	60	95
	Max	83	73	82	100	89	62	75	100	64	70	77	100	81	80	76	100
	Standard error	7.89355	3.52217	5.47352	15.8999	9.88868	2.8274	4.60265	12.8693	6.83536	2.98911	7.84024	23.5848	5.28676	4.3467	5.89584	13.8107
	Variance	62.3081	12.4057	29.9594	252.806	97.7861	7.99418	21.1844	165.618	46.7221	8.93476	61.4694	556.243	27.9499	18.8938	34.761	190.735
	Number of data	13109	13107	13109	2185	13109	13109	13110	2185	9063	11829	11826	1972	12461	12461	12461	2085
WINTER	Min	47	30	37	37	50	43	38	48	43	25	46	28	10.1	33	52	44
	Q1	48	49	51	91	66	50	50	96	53	48	56	91	51	56	56	81
	Median	57	52	57	99	73	56	57	100	56	51	69	100	56	61	62	89
	Mean	59.3382	54.8775	59.7563	93.6506	74.4612	57.0024	63.9812	96.5861	57.3484	50.8674	64.6141	93.2486	54.8645	60.4391	64.3192	86.5284
	Q3	64	58	69	100	80	61	85	100	58	54	73	100	59	64	72	94
	Max	86	95	80	100	94	79	100	100	77	77	84	100	82	81	82	100
	Standard error	11.5643	7.84136	9.44606	9.81801	9.25812	7.47338	17.8324	7.09822	7.34266	4.82458	10.4619	12.1006	13.1656	5.60634	8.22421	10.1147
	Variance	133.733	61.4869	89.2281	96.3932	85.7128	55.8514	317.995	50.3847	53.9146	23.2766	109.452	146.424	173.332	31.431	67.6377	102.307
	Number of data	13104	13104	13104	2184	13104	13104	13104	2184	13104	13104	13104	2184	13103	13098	13103	2184
SPRING	Min	39	30	40	17	34	34	21	18	28	11	38	14	16.8	28	37	30
	Q1	49	49	52	70	62	51	49	72	52	48	58	63	56	54	58	76
	Median	55	52	56	92	68	55	53	92	56	52	66	87	60	56	63	87
	Mean	56.1685	52.8124	56.3952	82.0659	69.2595	54.8427	56.3617	84.2952	57.1287	52.708	64.2879	79.227	59.0729	56.7525	61.8508	83.7917
	Q3	61	55	58	99	77	57	58	100	61	57	70	100	63	60	66	94
	Max	87	93	94	100	93	79	100	100	84	95	81	100	81	85	78	100
	Standard error	8.16467	5.55511	6.94935	21.0901	10.1384	5.15069	13.0681	18.4865	5.77594	8.03303	7.12901	21.4403	7.52557	6.26113	4.87522	13.0112
	Variance	66.6619	30.8592	48.2935	444.792	102.786	26.5296	170.776	341.749	33.3615	64.5296	50.8228	459.685	56.6342	39.2017	23.7678	169.292
	Number of data	9738	9738	9733	1623	13251	13251	13251	2209	13240	13228	13239	2207	13248	13246	12813	2208
SUMMER	Min	43	33	37	14	44	40	40	15	15	36	30	9	30	29	35	27
	Q1	52	52	52	60	58	52	51	63	47	49	52	33	54	51	54	63
	Median	56	55	56	86	61	54	56	86	52	51	57	55	56	54	58	75
	Mean	55.2667	54.6668	55.8941	76.8344	61.9597	54.0743	55.4041	79.0372	50.2089	50.6228	54.7766	56.058	56.221	53.5106	57.6661	74.222
	Q3	58	57	59	96	64	56	59	98	56	52	60	80	59	56	62	89
	Max	68	68	71	100	89	68	72	100	77	61	86	100	74	86	71	100
	Standard error	3.5933	4.04759	4.52678	22.1343	8.0507	3.19025	4.89585	21.1837	8.43326	2.70212	8.26186	26.3481	5.42745	5.40798	5.76727	16.098
	Variance	12.9118	16.383	20.4918	489.926	64.8137	10.1777	23.9694	448.75	71.1199	7.30143	68.2584	694.224	29.4573	29.2463	33.2614	259.145
	Number of data	13215	13224	13224	2204	13235	13235	13233	2206	13248	11853	13245	2208	13242	13241	11033	2207
